# Supplementary material for: ﻿The early evolution of caddisflies: Milne and Milne revisited
Source: Zookeys. 2025 Dec 10;1263:37–46. doi: 10.3897/zookeys.1263.148088 (PMC12712623; doi:10.3897/zookeys.1263.148088)
Supplement: Supplementary material 1 — Feeding type designations for ancestral state reconstruction analyses [file zookeys-1263-037_article-148088__-s001.csv]

Species	detritivores	herbivores	predators
Palaeagapetus_sp	1	1	0
Ptilo_Ptilocolepidae_Ptilocolepus_extensus	1	1	0
Ptilocolepus_sp	1	1	0
Ach3_Apataniidae_Allomyia_chama	1	0	0
Barbarochthon_sp	1	0	0
Bm12_Beraeidae_Beraeodes_minutus	1	0	0
Bs0a_Beraeidae_Beraeamyia_squamosa	1	0	0
HM070_Beraeidae_Ernodes_articularis	1	0	0
Anisocentropus_sp	1	0	0
Gf8_Calamoceratidae_Ganonema_fuscipenne	1	0	0
R044_Calamoceratidae_Banyallarga_vicaria	1	0	0
R045_Calamoceratidae_Heteroplectron_americanum	1	0	0
R046_Calamoceratidae_Phylloicus_aculeatus	1	0	0
11KH6G_Calocidae_Caenota_plicata	1	0	0
Tamasia_acuta	1	0	0
11KH12C_Conoesucidae_Pycnocentrodes_sp	1	0	0
Conoesucus_sp	1	0	0
Costora_sp	1	0	0
T5b_Conoesucidae_Olinga_feredayi	1	0	0
Dipseudopsis_capensis	1	0	0
Dir12_Dipseudopsidae_Dipseudopsis_robustior	1	0	0
Parecnomina_resima	1	0	0
Agapetus_tomus	1	0	0
Cn0_Glossosomatidae_Catagepetus_nigrans	1	0	0
DRPrc9_Glossosomatidae_Protoptila_coloma	1	0	0
Glossosoma_sp	1	0	0
PadKar_Glossosomatidae_Padunia_karaked	1	0	0
R049_Glossosomatidae_Electragapetus_praeteritus	1	0	0
R050_Glossosomatidae_Itauara_julia	1	0	0
R051_Glossosomatidae_Mastigoptila_ruizi	1	0	0
Rh049_Glossosomatidae_Synagapetus_sp	1	0	0
DRG09_Goeridae_Goeracea_oregona	1	0	0
Gf12_Goeridae_Goera_fissa	1	0	0
Goera_sp1	1	0	0
Larc_Goeridae_Larcasia_sp	1	0	0
Alloecella_grisea	1	0	0
R003_Helicophidae_Austrocentrus_griseus	1	0	0
R004_Helicophidae_Eosericostoma_inaequispina	1	0	0
R005_Helicophidae_Microthremma_patagonicum	1	0	0
Helicopsyche_borealis	1	0	0
R006_Helicopsychidae_Cochliopsyche_vasquezi	1	0	0
Diplectrona_sp	1	0	0
Hd9c_Hydropsychidae_Homoplectra_doringa	1	0	0
Hg2_Hydropsychidae_Hydropsyche_guttata	1	0	0
Macrostemum_zebratum	1	0	0
N10d_Hydropsychidae_Aoteapsyche_colonica	1	0	0
N7a_Hydropsychidae_Oestropsyche_vitrina	1	0	0
Pf0_Hydropsychidae_Potamyia_flavata	1	0	0
Pq12_Hydropsychidae_Pseudoleptonema_quinquefascita	1	0	0
R007_Hydropsychidae_Asmicridea_edwardsii	1	0	0
R008_Hydropsychidae_Sciadorus_acutus	1	0	0
R009_Hydropsychidae_Smicridea_bivittata	1	0	0
R053_Hydropsychidae_Calosopsyche_elachista	1	0	0
R072_Hydropsychidae_Leptonema_pallidum	1	0	0
Sciadorus_obtusus	1	0	0
Tp8_Hydropsychidae_Trichomacronema_paniae	1	0	0
R064_Hydroptilidae_Byrsopteryx_gomezi	1	0	0
R065_Hydroptilidae_Cerasmatrichia_spinosa	1	0	0
R066_Hydroptilidae_Leucotrichia_sarita	1	0	0
HM61_Lepidostomatidae_Lepidostoma_hirtum	1	0	0
Lepidostoma_togatum	1	0	0
R012_Lepidostomatidae_Goerodes_caffrariae	1	0	0
11KH5A_Leptoceridae_Notalina_bifaria	1	0	0
12KH10D_Leptoceridae_Triplectides_parvus	1	0	0
Es0_Leptoceridae_Erotesis_schachti	1	0	0
HM200_Leptoceridae_Ceraclea_senilis	1	0	0
HM54_Leptoceridae_Athripsodes_longispinosus	1	0	0
KH4A_Leptoceridae_Leptorussa_darlingtoni	1	0	0
My9_Leptoceridae_Mystacides_longicornis	1	0	0
Pr12_Leptoceridae_Parasetodes_respersella	1	0	0
R054_Leptoceridae_Achoropsyche_duodecimpunctata	1	0	0
R055_Leptoceridae_Brachysetodes_quadrifidus	1	0	0
Se11_Leptoceridae_Setodes_iuppiter	1	0	0
Af12_Limnephilidae_Anabolia_furcata	1	0	0
Asa12_Limnephilidae_Astratodina_anteros	1	0	0
Asp0_Limnephilidae_Asynarchus_thedenii	1	0	0
At8_Limnephilidae_Anitella_thuringica	1	0	0
Dicosmoecus_jozankeanus	1	0	0
DRHo9a_Limnephilidae_Homophylax_andax	1	0	0
Ecclisomyia_sp	1	0	0
Glyphotaelius_pellucidus	1	0	0
hm233_Limnephilidae_Phylostenax_himalus	1	0	0
Rh042_Limnephilidae_Anisogamus_difformis	1	0	0
Molanna_blenda	1	0	0
Ms8a_Odontoceridae_Marilia_sumatrana	1	0	0
Oal11_Odontoceridae_Odontocerum_albicorne	1	0	0
Oh8a_Odontoceridae_Odontocerum_hellenicum	1	0	0
Psilotreta_frontalis	1	0	0
Tascuna_ignota	1	0	0
R022_Sericostomatidae_Parasericostoma_murina	1	0	0
R023_Sericostomatidae_Parasericostoma_peniai	1	0	0
Petrothrincus_demoori	1	0	0
Ca0_Philopotamidae_Chimarra_marginata	1	0	0
R013_Philopotamidae_Alterosa_itatiaiae	1	0	0
R014_Philopotamidae_Chimarrhodella_ulmeri	1	0	0
R015_Philopotamidae_Hydrobiosella_sp	1	0	0
R016_Philopotamidae_Sortosa_chilensis	1	0	0
Rh045_Philopotamidae_Sisko_sp	1	0	0
Wo11d_Philopotamidae_Wormaldia_occipitalis	1	0	0
GGV14_Phryganeidae_Phryganea_bipunctata	1	0	0
Phryganea_grandis	1	0	0
Ptilostomis_semifasciata	1	0	0
Phryganopsyche_latipennis	1	0	0
Silvatares_sp	1	0	0
12H1_Pseudoneureclipsidae_Pseudoneureclipsis_thestios	1	0	0
R019_Pseudoneureclipsidae_Antillopsyche_demma	1	0	0
HM102_Psychomyiidae_Tinodes_unicolor	1	0	0
HM105_Psychomyiidae_Lype_reducta	1	0	0
HM110_Psychomyiidae_Psychomyia_pusilla	1	0	0
Psychomyia_flavida	1	0	0
Gb9a_Rossianidae_Goereilla_baumanni	1	0	0
ARAL7_Sericostomatidae_Agarodes_libalis	1	0	0
Fattigia_pele	1	0	0
HM074_Sericostomatidae_Sericostoma_herakles	1	0	0
HM075_Sericostomatidae_Notidobia_melanoptera	1	0	0
HM81_Sericostomatidae_Oecismus_mucidus	1	0	0
R020_Sericostomatidae_Grumicha_grumicha	1	0	0
R021_Sericostomatidae_Gumaga_nigricula	1	0	0
R024_Sericostomatidae_Petroplax_curvicosta	1	0	0
Sc0e_Sericostomatidae_Schizopelex_festiva	1	0	0
11KH11G_Stenopsychidae_Stenopsychodes_mjobergi	1	0	0
REFERENCE_Stenopsyche_tienmushanensis	1	0	0
Stenopsyche_marmorata	1	0	0
Stenopsychodes_sp	1	0	0
R026_Tasimiidae_Trichovespula_macrocera	1	0	0
Tasimiidae_indet	1	0	0
HM62_Thremmatidae_Thremma_anomalum	1	0	0
Fp9b_Uenoidae_Farula_praelonga	1	0	0
Olm11_Uenoidae_Oligophlebodes_minutus	1	0	0
R027_Uenoidae_Neothremma_alicia	1	0	0
R060_Xiphocentronidae_Machairocentron_nsp1fm3	1	0	0
R001_Anomalopsychidae_Contulma_paluguillensis	0	1	0
Anti_Antipodeciidae_Antipodecia_turneri	0	1	0
Apatania_incerta	0	1	0
HM084_Apataniidae_Apataniana_hellenica	0	1	0
HM64_Brachycentridae_Micrasema_minimum	0	1	0
J3a_Brachycentridae_Brachycentrus_americanus	0	1	0
Micrasema_wataga	0	1	0
Ph5_Chathamiidae_Philanisus_plebius	0	1	0
Co5_Conoesucidae_Confluens_olingoides	0	1	0
12H164_Ecnomidae_Ecnomus_cationg	0	1	0
Et9_Ecnomidae_Ecnomus_tenellus	0	1	0
HM30_Hydroptilidae_Allotrichia_vilnensis	0	1	0
Hti0b_Hydroptilidae_Hydroptila_tineoides	0	1	0
Hydroptila_angulata	0	1	0
Hydroptilidae_Indet_1	0	1	0
Ortho_Hydroptilidae_Orthotrichia_curvata	0	1	0
R063_Hydroptilidae_Agraylea_multipunctata	0	1	0
R067_Hydroptilidae_Neotrichia_feoli	0	1	0
R070_Hydroptilidae_Orthotrichia_tragetti	0	1	0
R071_Hydroptilidae_Stactobiella_delira	0	1	0
11KH7B_Leptoceridae_Triaenodes_forficatus	0	1	0
Leptocerus_americanus	0	1	0
Nectopsyche_candida	0	1	0
Yk0_Leptoceridae_Ylodes_kawraiskii	0	1	0
11KH9G_Limnephilidae_Archaeophylax_ochreus	0	1	0
Cn8_Limnephilidae_Cryptothrix_nebulicola	0	1	0
Ma12b_Limnephilidae_Mesophylax_asperus	0	1	0
R002_Atriplectididae_Atriplectides_dubius	0	0	1
11KH10E_Hydrobiosidae_Ptychobiosis_iconica	0	0	1
11KH10H_Hydrobiosidae_Ethochorema_sp	0	0	1
Apsilochorema_sutshanum	0	0	1
Hydrobiosidae_sp	0	0	1
NzB57_Hydrobiosidae_Neurochorema_confusum	0	0	1
Po5_Hydrobiosidae_Pomphochorema_chelense	0	0	1
R028_Hydrobiosidae_Apatanodes_brachytergum	0	0	1
R034_Hydrobiosidae_Iguazu_flavofuscum	0	0	1
R037_Hydrobiosidae_Neopsilochorema_tricarinatum	0	0	1
R039_Hydrobiosidae_Parachorema_bifidum	0	0	1
R040_Hydrobiosidae_Ulmerochorema_membrum	0	0	1
R041_Hydrobiosidae_Neoatopsyche_spinosella	0	0	1
R042_Hydrobiosidae_Rheochorema_tenuispinum	0	0	1
Arctopsyche_sp	0	0	1
DR12_Hydropsychidae_Arctopsyche_californica	0	0	1
Pat0_Hydropsychidae_Parapsyche_turbinata	0	0	1
R056_Leptoceridae_Oecetis_cinerascens	0	0	1
Drusus_chrysotus	0	0	1
Lia0_Limnocentropodidae_Limnocentropus_arcuatus	0	0	1
Limnocentropus_insolitus	0	0	1
11KH9E_Philorheithridae_Aphilorheithrus_sp	0	0	1
Austrheithrus_sp	0	0	1
Kosrheithrus_sp	0	0	1
Yp13_Phryganeidae_Yphria_californica	0	0	1
Ct9a_Polycentropodidae_Cyrnus_trimaculatus	0	0	1
HM112_Polycentropodidae_Cyrnus_trimaculatus	0	0	1
HM113_Polycentropodidae_Plectrocnemia_conspersa	0	0	1
HM122_Polycentropodidae_Polycentropus_flavomaculatus	0	0	1
Pc9a_Polycentropodidae_Plectrocnemia_conspersa	0	0	1
Plectrocnemia_sp	0	0	1
Himalopsyche_sp	0	0	1
Hk0_Rhyacophilidae_Himalopsyche_kuldschensis	0	0	1
Rh001_Rhyacophilidae_Rhyacophila_philopolomoides	0	0	1
Rh002_Rhyacophilidae_Rhyacophila_torva	0	0	1
Rh003_Rhyacophilidae_Rhyacophila_lusitanica	0	0	1
Rh005_Rhyacophilidae_Rhyacophila_glareosa	0	0	1
Rh009_Rhyacophilidae_Rhyacophila_coloradensis	0	0	1
Rh011_Rhyacophilidae_Rhyacophila_curvata	0	0	1
Rh014_Rhyacophilidae_Rhyacophila_brunnea	0	0	1
Rh016_Rhyacophilidae_Rhyacophila_laevis	0	0	1
Rh021_Rhyacophilidae_Rhyacophila_dongkyapa	0	0	1
Rh032_Rhyacophilidae_Rhyacophila_oreata	0	0	1
Rh035_Rhyacophilidae_Rhyacophila_vibox	0	0	1
Rh060_Rhyacophilidae_Rhyacophila_fischeri	0	0	1
Rhyacophila_sp	0	0	1
RhyDPe0101_Rhyacophilidae_Rhyacophila_dpersim	0	0	1
RhyPra0201_Rhyacophilidae_Rhyacophila_praemorsa	0	0	1
SA68_Hydrosalpingidae_Hydrosalpinx_sericea	1	0	0
KA29_Kokiriidae_Mecynostomella_spinosa	0	0	1
R011_Kokiriidae_Pangullia_faziana	0	0	1
